# Supplementary material for: Peptide-Decorated Degradable Polycarbonate Nanogels for Eliciting Antigen-Specific Immune Responses
Source: Int J Mol Sci. 2023 Oct 21;24(20):15417. doi: 10.3390/ijms242015417 (PMC10607756; doi:10.3390/ijms242015417)
Supplement: Supplementary file 1 [file ijms-24-15417-s001.zip]

Archive with 1 entries (1 files):
- ijms-2667467-supplementary.pdf
